# Supplementary material for: Harnessing the Dual Antimicrobial Mechanism of Action with Fe(8-Hydroxyquinoline)3 to Develop a Topical Ointment for Mupirocin-Resistant MRSA Infections
Source: Antibiotics (Basel). 2023 May 10;12(5):886. doi: 10.3390/antibiotics12050886 (PMC10215364; doi:10.3390/antibiotics12050886)
Supplement: Supplementary file 1 [file antibiotics-12-00886-s001.zip]

Archive with 1 entries (1 files):
- antibiotics-2387563-supplementary.pdf
